# Supplementary material for: Suggested Absence of Horizontal Transfer of Retrotransposons between Humans and Domestic Mammal Species
Source: Genes (Basel). 2021 Aug 8;12(8):1223. doi: 10.3390/genes12081223 (PMC8391136; doi:10.3390/genes12081223)
Supplement: Supplementary file 1 [file genes-12-01223-s001.zip]

Archive with 3 entries (3 files):
- blast.summary.txt
- blast.named.all.txt
- __MACOSX/._blast.named.all.txt
