# Supplementary material for: Suggested Absence of Horizontal Transfer of Retrotransposons between Humans and Domestic Mammal Species
Source: Genes (Basel). 2021 Aug 8;12(8):1223. doi: 10.3390/genes12081223 (PMC8391136; doi:10.3390/genes12081223)
Supplement: Supplementary file 1 [file genes-12-01223-s001.zip › blast.summary.txt]

sseqid	n	species	human_name
chr1:213233330-213233474	11	alpaca, bactrian, cat, cow, dog, dromedary, goat, gpig, horse, sheep, zebu	SINE_5S-Deu-L2_AmnSINE1
chr12:70336699-70336905	8	alpaca, bactrian, cow, dromedary, goat, pig, sheep, zebu	LINE_CR1_Plat_L3
chr17:56699548-56699679	8	alpaca, bactrian, cat, cow, dog, dromedary, horse, zebu	LINE_Penelope_Penelope1_Vert
chr1:33270477-33270620	7	alpaca, cat, dog, dromedary, ferret, horse, pig	LINE_L2_L2c
chr16:2759705-2759830	7	alpaca, bactrian, cow, dromedary, goat, sheep, zebu	LINE_L2_L2c
chr3:182385564-182385692	7	alpaca, bactrian, cat, dog, dromedary, horse, pig	LINE_CR1_CR1_Mam
chr12:6678728-6678843	5	alpaca, bactrian, cat, dromedary, gpig	LINE_L2_L2a
chr16:2768449-2768579	5	bactrian, cow, dromedary, sheep, zebu	LINE_CR1_Plat_L3
chr2:143829304-143829410	5	alpaca, bactrian, dog, dromedary, pig	LINE_CR1_Plat_L3
chr2:161409553-161409688	5	cat, cow, ferret, goat, pig	SINE_5S-Deu-L2_AmnSINE1
chr2:7944735-7944895	5	cat, dog, goat, horse, pig	LINE_CR1_X6A_LINE
chr6:106167459-106167599	5	alpaca, bactrian, cat, dog, dromedary	LINE_Penelope_Penelope1_Vert
chr7:105761842-105761945	5	alpaca, cow, dromedary, sheep, zebu	LINE_CR1_Plat_L3
chr1:28561151-28561262	4	alpaca, bactrian, dromedary, horse	SINE_MIR_MIR3
chr1:29326653-29326797	4	cat, dog, horse, pig	SINE_MIR_MIRc
chr15:87981217-87981350	4	cow, horse, pig, zebu	SINE_MIR_MIR3
chr18:38372559-38372677	4	cow, goat, gpig, zebu	LINE_CR1_Plat_L3
chr2:59240330-59240437	4	alpaca, dog, dromedary, pig	SINE_MIR_MIR3
chr3:188295255-188295370	4	bactrian, goat, horse, zebu	LINE_CR1_L3
chr6:107564314-107564495	4	cat, dog, dromedary, horse	LINE_CR1_CR1-13_AMi
chr11:124778824-124779223	3	bactrian, dromedary, pig	LINE_CR1_CR1-L3A_Croc
chr15:98962994-98963120	3	bactrian, dromedary, horse	LINE_CR1_L3
chr2:157920707-157920991	3	cow, sheep, zebu	LINE_CR1_CR1-3_Croc
chr2:219522197-219522330	3	bactrian, cat, dromedary	LINE_CR1_CR1-L3A_Croc
chr2:72975900-72976083	3	dog, ferret, horse	LINE_L1_L1ME3Cz
chr3:56060842-56060968	3	cow, ferret, zebu	LINE_CR1_CR1-16_AMi
chr1:71065548-71065808	2	goat, sheep	LINE_CR1_Plat_L3
chr2:111424830-111425012	2	bactrian, dromedary	LINE_CR1_CR1-3_Croc
chr2:163665808-163665928	2	goat, sheep	SINE_MIR_MIR1_Amn
chr2:199852040-199852219	2	alpaca, cow	SINE_5S-Deu-L2_AmnSINE1
chr2:66453002-66453108	2	dog, horse	SINE_5S-Deu-L2_AmnSINE1
chr20:11054780-11054922	2	cat, horse	SINE_MIR_MIR1_Amn
chr6:108160055-108160254	2	dog, horse	LINE_CR1_X6B_LINE
chr6:129583973-129584076	2	horse, pig	LINE_RTE-BovB_MamRTE1
chr8:100919701-100920019	2	dog	LTR_ERV1_MER34B-int
chr9:15471241-15471356	2	cat, pig	LINE_L2_UCON49
chrX:28582583-28582713	2	alpaca, pig	SINE_5S-Deu-L2_AmnSINE1
chr11:61421056-61421264	1	horse	SINE_5S-Deu-L2_AmnSINE1
chr12:123115675-123115794	1	horse	SINE_tRNA-Deu_AmnSINE2
chr14:102193392-102193529	1	cat	SINE_MIR_MIRc
chr14:26197210-26197353	1	alpaca	LINE_CR1_X6B_LINE
chr14:33240858-33240990	1	cat	LINE_CR1_CR1-16_AMi
chr15:43889118-43889629	1	gpig	LINE_CR1_X2_LINE
chr18:40145178-40145433	1	dog	LINE_CR1_X6B_LINE
chr19:30647055-30647295	1	gpig	LINE_CR1_X2_LINE
chr2:164127250-164127471	1	cat	SINE_5S-Deu-L2_AmnSINE1
chr2:173914520-173914697	1	alpaca	LINE_L2_L2c
chr2:176776808-176776919	1	horse	LINE_CR1_CR1-L3A_Croc
chr2:192085195-192085313	1	alpaca	SINE_MIR_MIR
chr2:221308483-221308635	1	sheep	LINE_CR1_L3
chr4:22987948-22988051	1	cat	LINE_RTE-X_L5
chr5:94691104-94691211	1	horse	LINE_Penelope_Penelope1_Vert
chr6:157081163-157081315	1	dog	SINE_5S-Deu-L2_AmnSINE1
chr6:79524951-79525284	1	alpaca	LINE_L1_HAL1ME
chr6:94865327-94865492	1	cat	LINE_CR1_X6B_LINE
chr8:141844946-141845052	1	dog	SINE_MIR_MIRb
chr9:106784165-106784357	1	cat	LTR_Gypsy_MamGypsy2-I
chr9:14339539-14339723	1	cat	LINE_CR1_CR1-16_AMi
chrX:22690013-22690224	1	dog	LINE_CR1_X2_LINE
chrX:50431827-50431928	1	horse	SINE_MIR_MIRb
