# Supplementary material for: Suggested Absence of Horizontal Transfer of Retrotransposons between Humans and Domestic Mammal Species
Source: Genes (Basel). 2021 Aug 8;12(8):1223. doi: 10.3390/genes12081223 (PMC8391136; doi:10.3390/genes12081223)
Supplement: Supplementary file 1 [file genes-12-01223-s001.zip › blast.named.all.txt]

.id	qseqid	sseqid	pident	length.x	mismatch	gapopen	qstart	qend	sstart	send	evalue	bitscore	qcovs	query_strand	query_name	subject_name	subject_strand
alpaca	KB632434:22201748-22201854	chr2:143829304-143829410	99.057	106	1	0	1	106	1	106	2.39e-47	191	100	-	LINE_CR1_Plat_L3	LINE_CR1_Plat_L3	-
alpaca	KB632436:20163244-20163355	chr1:28561151-28561262	99.099	111	1	0	1	111	1	111	4.21e-50	200	100	-	SINE_MIR_MIR3	SINE_MIR_MIR3	-
alpaca	KB632436:23607873-23608022	chr1:33270477-33270620	99.301	143	1	0	7	149	1	143	9.8e-68	259	96	-	LINE_L2_L2c	LINE_L2_L2c	-
alpaca	KB632441:751150-751358	chr12:70336699-70336905	99.029	206	2	0	3	208	1	206	6.44e-101	370	99	-	LINE_CR1_Plat_L3	LINE_CR1_Plat_L3	-
alpaca	KB632445:11660840-11660943	chr7:105761842-105761945	99.029	103	1	0	1	103	1	103	1.07e-45	185	100	-	LINE_CR1_Plat_L3	LINE_CR1_Plat_L3	-
alpaca	KB632447:4297629-4297773	chr1:213233330-213233474	99.306	144	1	0	1	144	1	144	2.61e-68	261	100	-	SINE_5S-Deu-L2_AmnSINE1	SINE_5S-Deu-L2_AmnSINE1	-
alpaca	KB632459:12536216-12536344	chr3:182385564-182385692	100	128	0	0	1	128	1	128	3.85e-61	237	100	-	LINE_CR1_CR1_Mam	LINE_CR1_CR1_Mam	+
alpaca	KB632462:1840778-1840885	chr2:59240330-59240437	99.065	107	1	0	1	107	1	107	6.71e-48	193	100	-	SINE_MIR_MIR3	SINE_MIR_MIR3	-
alpaca	KB632477:10013083-10013195	chr16:2759705-2759830	100	112	0	0	1	112	3	114	2.55e-52	207	100	+	LINE_L2_L2c	LINE_L2_L2c	-
alpaca	KB632483:1994874-1995053	chr2:199852040-199852219	100	179	0	0	1	179	1	179	2.55e-89	331	100	+	SINE_5S-Deu-L2_AmnSINE1	SINE_5S-Deu-L2_AmnSINE1	+
alpaca	KB632487:201025-201166	chr6:106167459-106167599	99.286	140	1	0	1	140	1	140	4.26e-66	254	99	+	LINE_Penelope_Penelope1_Vert	LINE_Penelope_Penelope1_Vert	+
alpaca	KB632501:6298818-6298939	chr2:192085195-192085313	99.153	118	1	0	4	121	1	118	6.04e-54	213	98	+	SINE_MIR_MIR	SINE_MIR_MIR	+
alpaca	KB632505:6806701-6806832	chr14:26197210-26197353	100	131	0	0	1	131	13	143	8.42e-63	243	100	-	LINE_CR1_X6B_LINE	LINE_CR1_X6B_LINE	+
alpaca	KB632530:2143412-2143529	chrX:28582583-28582713	99.145	117	1	0	1	117	14	130	2.08e-53	211	100	-	SINE_5S-Deu-L2_AmnSINE1	SINE_5S-Deu-L2_AmnSINE1	+
alpaca	KB632551:4930330-4930441	chr12:6678728-6678843	99.099	111	1	0	1	111	1	111	4.21e-50	200	100	+	LINE_L2_L2a	LINE_L2_L2a	+
alpaca	KB632619:198498-198675	chr2:173914520-173914697	100	177	0	0	1	177	1	177	3.26e-88	327	100	+	LINE_L2_L2c	LINE_L2_L2c	-
alpaca	KB632685:1297292-1297423	chr17:56699548-56699679	99.237	131	1	0	1	131	1	131	3.92e-61	237	100	+	LINE_Penelope_Penelope1_Vert	LINE_Penelope_Penelope1_Vert	-
alpaca	ABRR02308338:88-342	chr6:79524951-79525284	100	254	0	0	1	254	1	254	7.74e-131	470	100	+	LINE_L1_HAL1ME	LINE_L1_HAL1ME	-
bactrian	NW_011511613v1:686785-686896	chr1:28561151-28561262	99.099	111	1	0	1	111	1	111	4.21e-50	200	100	+	SINE_MIR	SINE_MIR_MIR3	-
bactrian	NW_011511988v1:2800375-2800519	chr1:213233330-213233474	99.306	144	1	0	1	144	1	144	2.61e-68	261	100	-	SINE_5S-Deu-L2	SINE_5S-Deu-L2_AmnSINE1	-
bactrian	NW_011511611v1:9279492-9279620	chr3:182385564-182385692	100	128	0	0	1	128	1	128	3.85e-61	237	100	+	LINE_CR1	LINE_CR1_CR1_Mam	+
bactrian	NW_011511680v1:7542468-7542604	chr2:219522197-219522330	100	133	0	0	4	136	1	133	6.82e-64	246	98	+	LINE_CR1	LINE_CR1_CR1-L3A_Croc	+
bactrian	NW_011512008v1:1948482-1948610	chr16:2759705-2759830	99.2	125	1	0	4	128	1	125	8.34e-58	226	98	-	LINE_L2	LINE_L2_L2c	-
bactrian	NW_011512008v1:1957242-1957348	chr16:2768449-2768579	100	106	0	0	1	106	25	130	5.13e-49	196	100	+	LINE_CR1	LINE_CR1_Plat_L3	+
bactrian	NW_011512521v1:3963202-3963333	chr17:56699548-56699679	99.237	131	1	0	1	131	1	131	3.92e-61	237	100	+	LINE_Penelope	LINE_Penelope_Penelope1_Vert	-
bactrian	NW_011514262v1:16887863-16887974	chr12:6678728-6678843	99.099	111	1	0	1	111	1	111	4.21e-50	200	100	-	LINE_L2	LINE_L2_L2a	+
bactrian	NW_011514683v1:11218557-11218765	chr12:70336699-70336905	99.029	206	2	0	3	208	1	206	6.44e-101	370	99	+	LINE_CR1	LINE_CR1_Plat_L3	-
bactrian	NW_011514758v1:3870796-3870908	chr2:111424830-111425012	99.057	106	1	0	1	106	60	165	2.56e-47	191	95	-	LINE_CR1	LINE_CR1_CR1-3_Croc	+
bactrian	NW_011514844v1:3070547-3070654	chr3:188295255-188295370	99.048	105	1	0	3	107	11	115	8.69e-47	189	98	-	LINE_CR1	LINE_CR1_L3	-
bactrian	NW_011515235v1:411023-411267	chr11:124778824-124779223	99.18	244	2	0	1	244	154	397	5.8e-122	440	100	+	LINE_CR1	LINE_CR1_CR1-L3A_Croc	+
bactrian	NW_011515601v1:3087963-3088076	chr15:98962994-98963120	99.115	113	1	0	1	113	10	122	3.33e-51	204	100	+	LINE_CR1	LINE_CR1_L3	+
bactrian	NW_011516269v1:3336845-3336986	chr6:106167459-106167599	99.286	140	1	0	1	140	1	140	4.26e-66	254	99	+	LINE_Penelope	LINE_Penelope_Penelope1_Vert	+
bactrian	NW_011544907v1:4939781-4939887	chr2:143829304-143829410	99.057	106	1	0	1	106	1	106	2.39e-47	191	100	+	LINE_CR1	LINE_CR1_Plat_L3	-
cat	chrA3:37162351-37162493	chr20:11054780-11054922	99.296	142	1	0	1	142	1	142	3.32e-67	257	100	-	SINE_MIR_MIR1_Amn	SINE_MIR_MIR1_Amn	-
cat	chrA3:137576032-137576192	chr2:7944735-7944895	100	160	0	0	1	160	1	160	8.14e-79	296	100	+	LINE_CR1_X6A_LINE	LINE_CR1_X6A_LINE	-
cat	chrB1:189620504-189620611	chr4:22987948-22988051	99.029	103	1	0	4	106	1	103	1.12e-45	185	96	-	LINE_RTE-X_L5	LINE_RTE-X_L5	+
cat	chrB2:88018654-88018792	chr6:94865327-94865492	100	138	0	0	1	138	28	165	1.15e-66	255	100	-	LINE_CR1_X6B_LINE	LINE_CR1_X6B_LINE	-
cat	chrB2:98500808-98500940	chr6:106167459-106167599	100	131	0	0	1	131	10	140	8.5e-63	243	99	+	LINE_Penelope_Penelope1_Vert	LINE_Penelope_Penelope1_Vert	+
cat	chrB2:99684435-99684616	chr6:107564314-107564495	99.448	181	1	0	1	181	1	181	9.3e-89	329	100	+	LINE_CR1_CR1-13_AMi	LINE_CR1_CR1-13_AMi	+
cat	chrB3:84973021-84973153	chr14:33240858-33240990	99.2	125	1	0	1	125	1	125	8.56e-58	226	95	-	LINE_CR1_CR1-16_AMi	LINE_CR1_CR1-16_AMi	-
cat	chrB3:146565774-146565893	chr14:102193392-102193529	99.16	119	1	0	1	119	1	119	1.65e-54	215	100	-	SINE_MIR_MIRc	SINE_MIR_MIRc	-
cat	chrB4:41741613-41741724	chr12:6678728-6678843	99.099	111	1	0	1	111	1	111	4.21e-50	200	100	+	LINE_L2_L2d2	LINE_L2_L2a	+
cat	chrC1:22205047-22205191	chr1:29326653-29326797	99.306	144	1	0	1	144	1	144	2.61e-68	261	100	+	SINE_MIR_MIRc	SINE_MIR_MIRc	+
cat	chrC1:25320690-25320834	chr1:33270477-33270620	99.296	142	1	0	3	144	2	143	3.38e-67	257	99	-	LINE_L2_L2c	LINE_L2_L2c	-
cat	chrC1:153349463-153349598	chr2:161409553-161409688	100	135	0	0	1	135	1	135	5.22e-65	250	100	+	SINE_5S-Deu-L2_AmnSINE1	SINE_5S-Deu-L2_AmnSINE1	+
cat	chrC1:155826098-155826209	chr2:164127250-164127471	99.083	109	1	0	3	111	113	221	5.45e-49	196	98	+	SINE_5S-Deu-L2_AmnSINE1	SINE_5S-Deu-L2_AmnSINE1	+
cat	chrC1:204477216-204477352	chr2:219522197-219522330	99.248	133	1	0	4	136	1	133	3.17e-62	241	98	+	LINE_CR1_CR1-L3A_Croc	LINE_CR1_CR1-L3A_Croc	+
cat	chrC2:87033956-87034084	chr3:182385564-182385692	100	128	0	0	1	128	1	128	3.85e-61	237	100	-	LINE_CR1_CR1_Mam	LINE_CR1_CR1_Mam	+
cat	chrD4:41630569-41630753	chr9:14339539-14339723	99.457	184	1	0	1	184	1	184	2.04e-90	335	100	-	LINE_CR1_CR1-16_AMi	LINE_CR1_CR1-16_AMi	-
cat	chrD4:42627181-42627296	chr9:15471241-15471356	100	115	0	0	1	115	1	115	5.66e-54	213	100	-	LINE_L2_UCON49	LINE_L2_UCON49	-
cat	chrD4:69944822-69945014	chr9:106784165-106784357	99.459	185	1	0	1	185	1	185	5.95e-91	337	96	+	LTR_Gypsy_MamGypsy2-I	LTR_Gypsy_MamGypsy2-I	+
cat	chrE1:31967977-31968108	chr17:56699548-56699679	99.237	131	1	0	1	131	1	131	3.92e-61	237	100	+	LINE_Penelope_Penelope1_Vert	LINE_Penelope_Penelope1_Vert	-
cat	chrF1:32428861-32429005	chr1:213233330-213233474	100	144	0	0	1	144	1	144	5.62e-70	267	100	+	SINE_5S-Deu-L2_AmnSINE1	SINE_5S-Deu-L2_AmnSINE1	-
cow	chr2:34974782-34974901	chr2:161409553-161409688	100	119	0	0	1	119	1	119	3.54e-56	220	100	-	SINE_5S-Deu-L2_AmnSINE1	SINE_5S-Deu-L2_AmnSINE1	+
cow	chr2:38428084-38428202	chr2:157920707-157920991	99.153	118	1	0	1	118	167	284	5.85e-54	213	100	-	LINE_CR1_CR1-3_Croc	LINE_CR1_CR1-3_Croc	+
cow	chr2:88436432-88436611	chr2:199852040-199852219	99.441	179	1	0	1	179	1	179	1.19e-87	326	100	+	SINE_5S-Deu-L2_AmnSINE1	SINE_5S-Deu-L2_AmnSINE1	+
cow	chr4:46835057-46835160	chr7:105761842-105761945	99.029	103	1	0	1	103	1	103	1.07e-45	185	100	-	LINE_CR1_Plat_L3	LINE_CR1_Plat_L3	-
cow	chr5:43148336-43148544	chr12:70336699-70336905	99.029	206	2	0	3	208	1	206	6.44e-101	370	99	+	LINE_CR1_Plat_L3	LINE_CR1_Plat_L3	-
cow	chr16:70395032-70395176	chr1:213233330-213233474	100	144	0	0	1	144	1	144	5.62e-70	267	100	+	SINE_5S-Deu-L2_AmnSINE1	SINE_5S-Deu-L2_AmnSINE1	-
cow	chr19:7501180-7501311	chr17:56699548-56699679	99.237	131	1	0	1	131	1	131	3.92e-61	237	100	-	LINE_Penelope_Penelope1_Vert	LINE_Penelope_Penelope1_Vert	-
cow	chr21:18943254-18943387	chr15:87981217-87981350	100	133	0	0	1	133	1	133	6.63e-64	246	100	+	SINE_MIR_MIR3	SINE_MIR_MIR3	+
cow	chr22:44938949-44939078	chr3:56060842-56060968	99.206	126	1	0	4	129	1	126	2.34e-58	228	98	+	LINE_CR1_X20_LINE	LINE_CR1_CR1-16_AMi	-
cow	chr24:18629398-18629506	chr18:38372559-38372677	99.074	108	1	0	1	108	9	116	1.89e-48	195	100	-	LINE_CR1_Plat_L3	LINE_CR1_Plat_L3	+
cow	chr25:2288032-2288162	chr16:2768449-2768579	99.231	130	1	0	1	130	1	130	1.41e-60	235	100	-	LINE_CR1_Plat_L3	LINE_CR1_Plat_L3	+
cow	chr25:2297034-2297162	chr16:2759705-2759830	99.2	125	1	0	4	128	1	125	8.34e-58	226	98	+	LINE_L2_L2c	LINE_L2_L2c	-
dog	chr1:46735877-46736029	chr6:157081163-157081315	99.342	152	1	0	1	152	1	152	9.97e-73	276	100	+	SINE_5S-Deu-L2_AmnSINE1	SINE_5S-Deu-L2_AmnSINE1	+
dog	chr2:65543186-65543329	chr1:33270477-33270620	100	143	0	0	1	143	1	143	2e-69	265	100	+	LINE_L2_L2c	LINE_L2_L2c	-
dog	chr2:68673744-68673887	chr1:29326653-29326797	99.306	144	0	1	1	143	1	144	9.32e-68	259	100	-	SINE_MIR_MIRc	SINE_MIR_MIRc	+
dog	chr7:10915759-10915903	chr1:213233330-213233474	100	144	0	0	1	144	1	144	5.62e-70	267	100	-	SINE_5S-Deu-L2_AmnSINE1	SINE_5S-Deu-L2_AmnSINE1	-
dog	chr7:50117517-50117619	chr18:40145178-40145433	99.02	102	1	0	1	102	27	128	3.79e-45	183	100	-	LINE_CR1_X6A_LINE	LINE_CR1_X6B_LINE	+
dog	chr9:31146844-31146975	chr17:56699548-56699679	99.237	131	1	0	1	131	1	131	3.92e-61	237	100	-	LINE_Penelope_Penelope1_Vert	LINE_Penelope_Penelope1_Vert	-
dog	chrX:18464739-18464909	chrX:22690013-22690224	99.412	170	1	0	1	170	1	170	1.12e-82	309	100	+	LINE_CR1_X2_LINE	LINE_CR1_X2_LINE	+
dog	chr10:60213229-60213336	chr2:59240330-59240437	100	107	0	0	1	107	1	107	1.44e-49	198	100	-	SINE_MIR_MIR3	SINE_MIR_MIR3	-
dog	chr10:66475054-66475160	chr2:66453002-66453108	99.057	106	1	0	1	106	1	106	2.39e-47	191	100	+	SINE_5S-Deu-L2_AmnSINE1	SINE_5S-Deu-L2_AmnSINE1	+
dog	chr12:63754778-63754910	chr6:106167459-106167599	99.237	131	1	0	1	131	10	140	3.95e-61	237	99	+	LINE_Penelope_Penelope1_Vert	LINE_Penelope_Penelope1_Vert	+
dog	chr12:64926703-64926884	chr6:107564314-107564495	99.448	181	1	0	1	181	1	181	9.3e-89	329	100	+	LINE_CR1_CR1-13_AMi	LINE_CR1_CR1-13_AMi	+
dog	chr12:65433891-65434076	chr6:108160055-108160254	99.459	185	1	0	1	185	2	186	5.7e-91	337	100	-	LINE_CR1_X6A_LINE	LINE_CR1_X6B_LINE	-
dog	chr13:2729700-2729881	chr8:100919701-100920019	99.448	181	1	0	1	181	138	318	9.3e-89	329	100	-	LTR_ERV1_MER34B-int	LTR_ERV1_MER34B-int	-
dog	chr13:36319453-36319557	chr8:141844946-141845052	99.038	104	1	0	1	104	1	104	3.01e-46	187	100	-	SINE_MIR_MIR	SINE_MIR_MIRb	-
dog	chr17:5317877-5318001	chr2:7944735-7944895	100	124	0	0	1	124	36	159	6.19e-59	230	100	-	LINE_CR1_X6A_LINE	LINE_CR1_X6A_LINE	-
dog	chr17:49747818-49747919	chr2:72975900-72976083	100	101	0	0	1	101	1	101	2.89e-46	187	100	-	LINE_L1_L1ME3Cz	LINE_L1_L1ME3Cz	+
dog	chr18:4899452-4899633	chr8:100919701-100920019	99.448	181	1	0	1	181	138	318	9.3e-89	329	100	-	LTR_ERV1_MER34B-int	LTR_ERV1_MER34B-int	-
dog	chr19:45991702-45991808	chr2:143829304-143829410	100	106	0	0	1	106	1	106	5.13e-49	196	100	-	LINE_CR1_Plat_L3	LINE_CR1_Plat_L3	-
dog	chr34:15402294-15402421	chr3:182385564-182385692	99.219	128	0	1	1	127	1	128	6.38e-59	230	100	+	LINE_CR1_CR1_Mam	LINE_CR1_CR1_Mam	+
dromedary	chr13:20398954-20399065	chr1:28561151-28561262	99.099	111	1	0	1	111	1	111	4.21e-50	200	100	-	SINE_MIR	SINE_MIR_MIR3	-
dromedary	chr15:43744103-43744210	chr2:59240330-59240437	99.065	107	1	0	1	107	1	107	6.71e-48	193	100	-	SINE_MIR	SINE_MIR_MIR3	-
dromedary	chr23:25677867-25678011	chr1:213233330-213233474	99.306	144	1	0	1	144	1	144	2.61e-68	261	100	+	SINE_5S-Deu-L2	SINE_5S-Deu-L2_AmnSINE1	-
dromedary	chr1:50493565-50493693	chr3:182385564-182385692	100	128	0	0	1	128	1	128	3.85e-61	237	100	+	LINE_CR1	LINE_CR1_CR1_Mam	+
dromedary	chr5:22516552-22516658	chr2:143829304-143829410	99.057	106	1	0	1	106	1	106	2.39e-47	191	100	-	LINE_CR1	LINE_CR1_Plat_L3	-
dromedary	chr5:80784462-80784598	chr2:219522197-219522330	100	133	0	0	4	136	1	133	6.82e-64	246	98	+	LINE_CR1	LINE_CR1_CR1-L3A_Croc	+
dromedary	chr7:8464969-8465072	chr7:105761842-105761945	99.029	103	1	0	1	103	1	103	1.07e-45	185	100	+	LINE_CR1	LINE_CR1_Plat_L3	-
dromedary	chr8:33334126-33334267	chr6:106167459-106167599	99.286	140	1	0	1	140	1	140	4.26e-66	254	99	+	LINE_Penelope	LINE_Penelope_Penelope1_Vert	+
dromedary	chr8:34361834-34361982	chr6:107564314-107564495	100	148	0	0	1	148	34	181	3.47e-72	274	100	+	LINE_CR1	LINE_CR1_CR1-13_AMi	+
dromedary	chr12:54333198-54333406	chr12:70336699-70336905	99.029	206	2	0	3	208	1	206	6.44e-101	370	99	+	LINE_CR1	LINE_CR1_Plat_L3	-
dromedary	chr13:23863795-23863938	chr1:33270477-33270620	99.301	143	1	0	1	143	1	143	9.32e-68	259	100	-	LINE_L2	LINE_L2_L2c	-
dromedary	chr16:17403232-17403363	chr17:56699548-56699679	99.237	131	1	0	1	131	1	131	3.92e-61	237	100	+	LINE_Penelope	LINE_Penelope_Penelope1_Vert	-
dromedary	chr27:7706673-7706786	chr15:98962994-98963120	99.115	113	1	0	1	113	10	122	3.33e-51	204	100	+	LINE_CR1	LINE_CR1_L3	+
dromedary	chr28:7989282-7989394	chr2:111424830-111425012	99.057	106	1	0	1	106	60	165	2.56e-47	191	95	+	LINE_CR1	LINE_CR1_CR1-3_Croc	+
dromedary	chr33:7233826-7234070	chr11:124778824-124779223	99.18	244	2	0	1	244	154	397	5.8e-122	440	100	-	LINE_CR1	LINE_CR1_CR1-L3A_Croc	+
dromedary	chr34:17514120-17514231	chr12:6678728-6678843	99.099	111	1	0	1	111	1	111	4.21e-50	200	100	-	LINE_L2	LINE_L2_L2a	+
dromedary	chrUn_NW_022191460v1:2413129-2413257	chr16:2759705-2759830	99.2	125	1	0	4	128	1	125	8.34e-58	226	98	-	LINE_L2	LINE_L2_L2c	-
dromedary	chrUn_NW_022191460v1:2421934-2422040	chr16:2768449-2768579	100	106	0	0	1	106	25	130	5.13e-49	196	100	+	LINE_CR1	LINE_CR1_Plat_L3	+
ferret	GL896899:5851527-5851647	chr3:56060842-56060968	99.167	120	1	0	1	120	1	120	4.62e-55	217	100	-	LINE_CR1_Plat_L3	LINE_CR1_CR1-16_AMi	-
ferret	GL896903:14683169-14683312	chr1:33270477-33270620	99.301	143	1	0	1	143	1	143	9.32e-68	259	100	+	LINE_L2_L2c	LINE_L2_L2c	-
ferret	GL896905:14480596-14480697	chr2:72975900-72976083	100	101	0	0	1	101	1	101	2.89e-46	187	100	+	LINE_L1_L1ME3Cz	LINE_L1_L1ME3Cz	+
ferret	GL896909:14835083-14835218	chr2:161409553-161409688	100	135	0	0	1	135	1	135	5.22e-65	250	100	+	SINE_Deu_AmnSINE1	SINE_5S-Deu-L2_AmnSINE1	+
goat	chr2:101179388-101179511	chr2:161409553-161409688	100	123	0	0	1	123	1	123	2.2e-58	228	100	+	SINE_5S-Deu-L2_AmnSINE1	SINE_5S-Deu-L2_AmnSINE1	+
goat	chr2:103509685-103509805	chr2:163665808-163665928	100	120	0	0	1	120	1	120	9.94e-57	222	100	+	SINE_MIR_MIR1_Amn	SINE_MIR_MIR1_Amn	+
goat	chr16:69035694-69035838	chr1:213233330-213233474	100	144	0	0	1	144	1	144	5.62e-70	267	100	+	SINE_5S-Deu-L2_AmnSINE1	SINE_5S-Deu-L2_AmnSINE1	-
goat	chr1:78768897-78769004	chr3:188295255-188295370	99.065	107	1	0	1	107	9	115	6.71e-48	193	100	+	LINE_CR1_L3	LINE_CR1_L3	-
goat	chr3:46725442-46725579	chr1:71065548-71065808	99.275	138	0	1	1	137	123	260	1.91e-64	248	100	+	LINE_CR1_Plat_L3	LINE_CR1_Plat_L3	+
goat	chr5:42633501-42633709	chr12:70336699-70336905	99.029	206	2	0	3	208	1	206	6.44e-101	370	99	+	LINE_CR1_Plat_L3	LINE_CR1_Plat_L3	-
goat	chr11:88831992-88832117	chr2:7944735-7944895	100	124	0	0	1	124	36	159	6.25e-59	230	99	+	LINE_CR1_X6A_LINE	LINE_CR1_X6A_LINE	-
goat	chr24:18893497-18893605	chr18:38372559-38372677	99.074	108	1	0	1	108	9	116	1.89e-48	195	100	-	LINE_CR1_CR1-1_Amn	LINE_CR1_Plat_L3	+
goat	chr25:2186386-2186514	chr16:2759705-2759830	99.2	125	1	0	4	128	1	125	8.34e-58	226	98	+	LINE_L2_L2c	LINE_L2_L2c	-
gpig	scaffold_10:29196614-29196740	chr15:43889118-43889629	99.206	126	1	0	1	126	342	467	2.27e-58	228	100	+	LINE_CR1_CR1_Mam	LINE_CR1_X2_LINE	+
gpig	scaffold_13:8002670-8002814	chr1:213233330-213233474	100	144	0	0	1	144	1	144	5.62e-70	267	100	+	SINE_Deu_AmnSINE1	SINE_5S-Deu-L2_AmnSINE1	-
gpig	scaffold_14:26219940-26220045	chr18:38372559-38372677	99.02	102	1	0	1	102	16	117	3.94e-45	183	97	-	LINE_CR1_L3	LINE_CR1_Plat_L3	+
gpig	scaffold_56:3283352-3283479	chr19:30647055-30647295	99.206	126	1	0	1	126	115	240	2.3e-58	228	99	+	LINE_CR1_CR1_Mam	LINE_CR1_X2_LINE	-
gpig	scaffold_107:575581-575692	chr12:6678728-6678843	100	111	0	0	1	111	1	111	9.05e-52	206	100	-	LINE_L2_L2c	LINE_L2_L2a	+
horse	chr1:96074305-96074438	chr15:87981217-87981350	100	133	0	0	1	133	1	133	6.63e-64	246	100	-	SINE_MIR_MIR3	SINE_MIR_MIR3	+
horse	chr1:105019078-105019191	chr15:98962994-98963120	99.115	113	1	0	1	113	10	122	3.33e-51	204	100	-	LINE_CR1_L3	LINE_CR1_L3	+
horse	chr2:23808694-23808837	chr1:33270477-33270620	100	143	0	0	1	143	1	143	2e-69	265	100	+	LINE_L2_L2c	LINE_L2_L2c	-
horse	chr2:26994413-26994557	chr1:29326653-29326797	99.306	144	1	0	1	144	1	144	2.61e-68	261	100	-	SINE_MIR_MIRc	SINE_MIR_MIRc	+
horse	chr2:27571573-27571684	chr1:28561151-28561262	100	111	0	0	1	111	1	111	9.05e-52	206	100	+	SINE_MIR_MIR3	SINE_MIR_MIR3	-
horse	chr5:22847774-22847918	chr1:213233330-213233474	99.306	144	1	0	1	144	1	144	2.61e-68	261	100	+	SINE_5S-Deu-L2_AmnSINE1	SINE_5S-Deu-L2_AmnSINE1	-
horse	chr8:25621248-25621348	chr12:123115675-123115794	100	100	0	0	1	100	20	119	1.03e-45	185	100	-	SINE_tRNA-Deu_AmnSINE2	SINE_tRNA-Deu_AmnSINE2	-
horse	chrX:41806419-41806520	chrX:50431827-50431928	99.01	101	1	0	1	101	1	101	1.35e-44	182	100	+	SINE_MIR_MIRb	SINE_MIR_MIRb	+
horse	chr10:58702330-58702478	chr6:107564314-107564495	99.324	148	1	0	1	148	34	181	1.62e-70	268	100	+	LINE_CR1_CR1-13_AMi	LINE_CR1_CR1-13_AMi	+
horse	chr10:59206568-59206763	chr6:108160055-108160254	100	195	0	0	1	195	2	196	3.6e-98	361	100	-	LINE_CR1_X6A_LINE	LINE_CR1_X6B_LINE	-
horse	chr10:77270939-77271042	chr6:129583973-129584076	100	103	0	0	1	103	1	103	2.3e-47	191	100	-	LINE_RTE-BovB_MamRTE1	LINE_RTE-BovB_MamRTE1	-
horse	chr11:31444969-31445100	chr17:56699548-56699679	99.237	131	1	0	1	131	1	131	3.92e-61	237	100	-	LINE_Penelope_Penelope1_Vert	LINE_Penelope_Penelope1_Vert	-
horse	chr12:24978228-24978436	chr11:61421056-61421264	99.038	208	2	0	1	208	1	208	4.98e-102	374	100	-	SINE_5S-Deu-L2_AmnSINE1	SINE_5S-Deu-L2_AmnSINE1	-
horse	chr14:73897967-73898074	chr5:94691104-94691211	99.065	107	1	0	1	107	1	107	6.71e-48	193	100	-	LINE_Penelope_Penelope1_Vert	LINE_Penelope_Penelope1_Vert	+
horse	chr15:30938169-30938270	chr2:72975900-72976083	100	98	0	0	1	98	1	98	1.35e-44	182	97	-	LINE_L1_L1ME3Cz	LINE_L1_L1ME3Cz	+
horse	chr15:36495491-36495601	chr2:66453002-66453108	99.057	106	1	0	5	110	1	106	2.5e-47	191	96	-	SINE_5S-Deu-L2_AmnSINE1	SINE_5S-Deu-L2_AmnSINE1	+
horse	chr15:86489228-86489353	chr2:7944735-7944895	100	124	0	0	1	124	36	159	6.25e-59	230	99	+	LINE_CR1_X6A_LINE	LINE_CR1_X6A_LINE	-
horse	chr18:55219690-55219801	chr2:176776808-176776919	100	111	0	0	1	111	1	111	9.05e-52	206	100	+	LINE_CR1_CR1-L3A_Croc	LINE_CR1_CR1-L3A_Croc	+
horse	chr19:23328246-23328372	chr3:182385564-182385692	99.2	125	1	0	1	125	1	125	8.17e-58	226	99	+	LINE_CR1_CR1_Mam	LINE_CR1_CR1_Mam	+
horse	chr19:28473201-28473308	chr3:188295255-188295370	99.065	107	1	0	1	107	9	115	6.71e-48	193	100	-	LINE_CR1_L3	LINE_CR1_L3	-
horse	chr22:13077860-13078002	chr20:11054780-11054922	99.296	142	1	0	1	142	1	142	3.32e-67	257	100	+	SINE_MIR_MIR1_Amn	SINE_MIR_MIR1_Amn	-
pig	chr1:33710405-33710508	chr6:129583973-129584076	99.029	103	1	0	1	103	1	103	1.07e-45	185	100	+	LINE_RTE-BovB_MamRTE1	LINE_RTE-BovB_MamRTE1	-
pig	chr1:191819616-191819749	chr15:87981217-87981350	100	133	0	0	1	133	1	133	6.63e-64	246	100	-	SINE_MIR_MIR3	SINE_MIR_MIR3	+
pig	chr1:207208315-207208430	chr9:15471241-15471356	99.13	115	1	0	1	115	1	115	2.63e-52	207	100	+	LINE_L2_UCON49	LINE_L2_UCON49	-
pig	chr3:82430941-82431048	chr2:59240330-59240437	99.065	107	1	0	1	107	1	107	6.71e-48	193	100	+	SINE_MIR_MIR3	SINE_MIR_MIR3	-
pig	chr3:128099788-128099948	chr2:7944735-7944895	100	159	0	0	1	159	1	159	2.93e-78	294	99	+	LINE_CR1_X6A_LINE	LINE_CR1_X6A_LINE	-
pig	chr5:34531983-34532191	chr12:70336699-70336905	99.029	206	2	0	3	208	1	206	6.44e-101	370	99	-	LINE_CR1_Plat_L3	LINE_CR1_Plat_L3	-
pig	chr6:86228001-86228145	chr1:29326653-29326797	99.306	144	1	0	1	144	1	144	2.61e-68	261	100	+	SINE_MIR_MIRc	SINE_MIR_MIRc	+
pig	chr6:89528243-89528386	chr1:33270477-33270620	99.301	143	1	0	1	143	1	143	9.32e-68	259	100	-	LINE_L2_L2c	LINE_L2_L2c	-
pig	chr9:52008656-52008935	chr11:124778824-124779223	99.639	277	1	0	3	279	116	392	6.5e-142	507	99	+	LINE_CR1_CR1-L3A_Croc	LINE_CR1_CR1-L3A_Croc	+
pig	chrX:24404232-24404349	chrX:28582583-28582713	99.145	117	1	0	1	117	14	130	2.08e-53	211	100	+	SINE_5S-Deu-L2_AmnSINE1	SINE_5S-Deu-L2_AmnSINE1	+
pig	chr13:120298132-120298260	chr3:182385564-182385692	99.219	128	1	0	1	128	1	128	1.79e-59	231	100	+	LINE_CR1_CR1_Mam	LINE_CR1_CR1_Mam	+
pig	chr15:8137025-8137131	chr2:143829304-143829410	100	106	0	0	1	106	1	106	5.13e-49	196	100	+	LINE_CR1_Plat_L3	LINE_CR1_Plat_L3	-
pig	chr15:68206688-68206823	chr2:161409553-161409688	99.259	135	1	0	1	135	1	135	2.43e-63	244	100	+	SINE_5S-Deu-L2_AmnSINE1	SINE_5S-Deu-L2_AmnSINE1	+
sheep	chr1:46321731-46321868	chr1:71065548-71065808	99.275	138	0	1	1	137	123	260	1.91e-64	248	100	+	LINE_CR1_Plat_L3	LINE_CR1_Plat_L3	+
sheep	chr2:144928423-144928543	chr2:163665808-163665928	100	120	0	0	1	120	1	120	9.94e-57	222	100	-	SINE_MIR_MIR1_Amn	SINE_MIR_MIR1_Amn	+
sheep	chr2:150685982-150686100	chr2:157920707-157920991	99.153	118	1	0	1	118	167	284	5.85e-54	213	100	-	LINE_CR1_CR1-3_Croc	LINE_CR1_CR1-3_Croc	+
sheep	chr2:222378073-222378213	chr2:221308483-221308635	99.254	134	1	0	1	134	19	152	9.14e-63	243	96	+	LINE_CR1_X20_LINE	LINE_CR1_L3	+
sheep	chr3:149004624-149004832	chr12:70336699-70336905	99.029	206	2	0	3	208	1	206	6.44e-101	370	99	+	LINE_CR1_Plat_L3	LINE_CR1_Plat_L3	-
sheep	chr4:46840522-46840625	chr7:105761842-105761945	99.029	103	1	0	1	103	1	103	1.07e-45	185	100	-	LINE_CR1_Plat_L3	LINE_CR1_Plat_L3	-
sheep	chr12:68444051-68444195	chr1:213233330-213233474	100	144	0	0	1	144	1	144	5.62e-70	267	100	+	SINE_5S-Deu-L2_AmnSINE1	SINE_5S-Deu-L2_AmnSINE1	-
sheep	chr24:2265282-2265412	chr16:2768449-2768579	99.231	130	1	0	1	130	1	130	1.41e-60	235	100	-	LINE_CR1_Plat_L3	LINE_CR1_Plat_L3	+
sheep	chr24:2274002-2274130	chr16:2759705-2759830	99.2	125	1	0	4	128	1	125	8.34e-58	226	98	+	LINE_L2_L2c	LINE_L2_L2c	-
zebu	chr16:68272405-68272549	chr1:213233330-213233474	100	144	0	0	1	144	1	144	5.62e-70	267	100	+	SINE_5S-Deu-L2	SINE_5S-Deu-L2_AmnSINE1	-
zebu	chr21:18566271-18566404	chr15:87981217-87981350	100	133	0	0	1	133	1	133	6.63e-64	246	100	+	SINE_MIR	SINE_MIR_MIR3	+
zebu	chr1:80855073-80855180	chr3:188295255-188295370	99.065	107	1	0	1	107	9	115	6.71e-48	193	100	+	LINE_CR1	LINE_CR1_L3	-
zebu	chr2:39813377-39813495	chr2:157920707-157920991	99.153	118	1	0	1	118	167	284	5.85e-54	213	100	-	LINE_CR1	LINE_CR1_CR1-3_Croc	+
zebu	chr4:48710216-48710319	chr7:105761842-105761945	99.029	103	1	0	1	103	1	103	1.07e-45	185	100	-	LINE_CR1	LINE_CR1_Plat_L3	-
zebu	chr5:46622169-46622377	chr12:70336699-70336905	99.029	206	2	0	3	208	1	206	6.44e-101	370	99	+	LINE_CR1	LINE_CR1_Plat_L3	-
zebu	chr19:6632706-6632837	chr17:56699548-56699679	99.237	131	1	0	1	131	1	131	3.92e-61	237	100	-	LINE_Penelope	LINE_Penelope_Penelope1_Vert	-
zebu	chr22:45987739-45987868	chr3:56060842-56060968	99.206	126	1	0	4	129	1	126	2.34e-58	228	98	+	LINE_CR1	LINE_CR1_CR1-16_AMi	-
zebu	chr24:19458853-19458961	chr18:38372559-38372677	99.074	108	1	0	1	108	9	116	1.89e-48	195	100	-	LINE_CR1	LINE_CR1_Plat_L3	+
zebu	chr25:2844135-2844265	chr16:2768449-2768579	99.231	130	1	0	1	130	1	130	1.41e-60	235	100	-	LINE_CR1	LINE_CR1_Plat_L3	+
zebu	chr25:2853137-2853265	chr16:2759705-2759830	99.2	125	1	0	4	128	1	125	8.34e-58	226	98	+	LINE_L2	LINE_L2_L2c	-
